# Supplementary material for: Temperature-Controlled Chain Dynamics in Polyimide Doped with CoCl2 Probed Using Dynamic Mechanical Analysis
Source: Materials (Basel). 2024 Feb 4;17(3):753. doi: 10.3390/ma17030753 (PMC10856759; doi:10.3390/ma17030753)
Supplement: Supplementary file 1 [file materials-17-00753-s001.zip]

Archive with 1 entries (1 files):
- materials-2757289-supplementary.pdf
